# Supplementary material for: Real-World Data of Trastuzumab Deruxtecan for Advanced Gastric Cancer: A Multi-Institutional Retrospective Study
Source: J Clin Med. 2022 Apr 17;11(8):2247. doi: 10.3390/jcm11082247 (PMC9030612; doi:10.3390/jcm11082247)
Supplement: Supplementary file 1 [file jcm-11-02247-s001.zip]

Archive with 1 entries (1 files):
- jcm-1687238-supplementary.pdf
